# Supplementary material for: Adaptation of peroxisome proliferator-activated receptor alpha to hibernation in bats
Source: BMC Evol Biol. 2015 May 17;15:88. doi: 10.1186/s12862-015-0373-6 (PMC4435907; doi:10.1186/s12862-015-0373-6)
Supplement: Supplementary file 1 — Branch-site model A test for detection of positively selected sites in ancestral branches of hibernating bats. Table S2. Site model comparisons of 12 bat species. Table S3. Branch model tests of Pparα in 56 mammalian species. Table S4. Site model comparisons of 25 mammals. Table S5. Prediction of transcription factor binding to 3 potential regulatory regions (TSS_Around, TSS_Up, and TSS_Body) of Pparα. Table S6. Affinity scores of PPARα binding to all annotated genes in 64 mammalian species. Table S7. Phylogenetic comparative methods for determining correlations among traits. Table S8. Accession numbers of Pparα sequences of 56 mammals. [file 12862_2015_373_MOESM1_ESM.xlsx]

## Sheet: Table_S1
Table S1. Branch-site model A test for detection of positively selected sites in ancestral branches of hibernating bats.
Branch-site model	npa	Parameters	LRTb	ℓc	P	Sites with elevated ω valuesd
M1a (Nearly Neutral)	36	P0 = 0.9768, P1 = 0.0232, ω0 = 0.0254, ω1 = 1.0000		-5021.71
Model A (alternative hypothesis) for Yinpterochiroptera hibernating bats	38	P0 = 0.9768, P1 = 0.0232, P2a = 0.0000, P2b = 0.0000 Background: ω0 = 0.0254, ω1 = 1.0000, ω2a = 0.0254, ω2b = 1.0000 Foreground: ω0 = 0.0254, ω1 = 1.0000, ω2a = 1.0000, ω2b = 1.0000	Test 1	-5021.71	1	None
Model A (null hypothesis) for Yinpterochiroptera hibernating bats	37	P0 = 0.9768, P1 = 0.0232, P2a = 0.0000, P2b = 0.0000 Background: ω0 = 0.0254, ω1 = 1.0000, ω2a = 0.0254, ω2b = 1.0000 Foreground: ω0= 0.0254, ω1 = 1.0000, ω2a = 1.0000, ω2b = 1.0000	Test 2	-5021.71	1	Not allowed
Model A (alternative hypothesis) for Yangochiroptera hibernating bats	38	P0 = 0.9768, P1 = 0.0232, P2a = 0.0000, P2b = 0.0000 Background:ω0 = 0.0254, ω1 = 1.0000, ω2a = 0.0254, ω2b = 1.0000 Foreground: ω0 =0.0254, ω1 = 1.0000, ω2a = 1.0000, ω2b = 1.0000	Test 1	-5021.71	1	None
Model A (alternative null) for Yangochiroptera hibernating bats	37	P0 =0.9768, P1 = 0.0232, P2a = 0.0000, P2b = 0.0000 Background: ω0 = 0.0254, ω1 = 1.0000, ω2a =0.0254, ω2b = 1.0000 Foreground: ω0 = 0.0254, ω1 = 1.0000, ω2a = 1.0000, ω2b = 1.0000	Test 2	-5021.71	1	Not allowed
anp: number of parameters.
bLRT: likelihood ratio test.
cℓ: -Lnlikelihood ratio.
dSites with elevated ω values detected by branch-site model A test.

## Sheet: Table_S2
Table S2. Site model comparisons of twelve bat species.
Model Comparison	dfa	2Δℓb	P	Positively selected sites
A. M1a (neutral) and M2a (selection)	2	0	1	Not Allowed
B. M7 (beta) and M8 (beta & ω)	2	0	0.649462	Not Allowed
C. M0 (one ratio) and M3 (discrete)	4	0	2e-06	None
adf: degree of freedom.
bℓ: -Lnlikelihood ratio.

## Sheet: Table_S3
Table S3. Branch model tests of Pparα in fifty-six mammalian species.
Model	npa	ℓb	ω0c	ωlabeledd	Model Compared	2Δℓ	P
A. One ratio: ω0	111	-13116.8	0.03754	ω0
B. One ratio: ω = 1 (fixed)	110	-15857.1	1	ω0	A and B	5480.72	0
C. Free ratio	219	-13013.4	—	—	A and C	206.846	1e-06
D. Two ratios: ω0, ωChiroptera	112	-13116.7	0.03761	0.02166	A and D	0.216236	0.641923
E. Two ratios: ω0, ωLaurasiatheria	112	-13116.4	0.03768	0.01176	A and E	0.833066	0.361388
F. Two ratios: ω0, ωEuarchontoglires	112	-13116.7	0.03749	0.04746	A and F	0.083142	0.773084
anp: number of parameters.
bℓ: -Lnlikelihood ratio.
cω0 : One ω ratio for all branches.
dωlabeled are ω ratios for ancestral branches of Chiroptera (ωChiroptera), Laurasiatheria (ωLaurasiatheria), and Euarchontoglires (ωEuarchontoglires).

## Sheet: Table_S4
Table S4. Site model comparisons of fifty-six mammals.
Model Comparison	dfa	2Δℓb	P	Positively selected sites (BEBc)
A. M1a (neutral) and M2a (selection)	2	0	1	Not Allowed
B. M7 (beta) and M8 (beta & ω)	2	1134.65	0	96G (0.965), 195V (0.988)
C. M0 (one ratio) and M3 (discrete)	4	628.612	0	None
adf: degree of freedom.
bℓ: -Lnlikelihood ratio.
cBEB: Bayes Empirical Bayes posterior probabilities.

## Sheet: Table_S5
Table S5. Prediction of transcription factor binding to three potential regulatory regions (TSS_Around, TSS_Up, and TSS_Body) of Pparα.
Region (bp)		Mamals*	Bats*	TFs (P=0.02)*	Mean*				SD*
					Hibernating mammals	Non-hibernating mammals	Hibernating bats	Non-hibernating bats	Hibernating mammals	Non-hibernating mammals	Hibernating bats	Non-hibernating bats
TSS_Around*	10000	+	+		9.96813	7.59595	10.4505	6.09915	2.16837	1.91344	2.35159	0.127581
		+	+	TBP	10.2889	9.35535	11.0297	8.13506	1.04197	1.33423	0.890515	0.53882
		+	+		8.63553	6.76975	8.82403	3.51484	2.46839	1.93919	2.57746	0.115613
		-	-		10.4831	12.4105	8.642	11.1172	2.41902	3.53842	1.1712	0.217672
		+	+		15.0044	13.2868	18.6889	10.9305	2.7811	2.12128	2.32742	0.56349
	2500	-	-		9.64766	14.4246	7.24693	14.9067	4.04512	4.45126	3.40725	1.82433
		+	-	GATA1	7.87761	5.93537	7.1393	10.2245	2.48396	3.08597	1.17495	0.429225
		+	+		11.894	10.2047	13.1371	9.09159	2.39356	1.74511	2.44549	1.00362
		+	+		8.74149	7.8205	8.09474	4.56011	1.44754	1.37252	0.702792	0.818088
		+	-		6.4062	4.03858	3.17138	9.20525	3.74502	3.80934	3.43517	1.37114
	5000	+	+		8.95563	6.8087	9.63232	2.67729	2.90399	2.55779	3.78197	0.732811
		+	+		9.35528	8.36437	10.6986	7.283	1.60066	1.26512	1.54231	0.611328
	7500	+	+	NFYB	9.92379	7.17266	10.4505	2.67729	2.14072	2.23928	2.35159	0.732811
		+	+		8.63553	6.0087	8.82403	3.51484	2.46839	2.01741	2.57746	0.115613
		-	-	RELA	9.91693	11.6648	8.14934	10.5059	2.01206	3.33867	0.640483	0.442938
		+	+		9.89886	9.0397	10.9031	7.73466	1.23324	1.44013	1.13834	0.0274261
TSS_Up*	10000	+	+	FOXL1	13.8921	12.047	16.0992	10.1013	2.23567	2.10754	1.8446	0.609269
		-	+		7.98276	8.6382	8.22629	7.46469	0.801761	1.25594	0.298918	0.175202
		-	-		5.96169	7.11609	5.52018	8.52163	1.77401	2.00695	1.64801	0.0555785
	2500	+	+	SP1	8.28292	7.0524	7.20072	4.20567	1.51633	1.36651	0.535729	0.316832
		+	-		6.00449	3.34154	4.04677	10.3254	3.90624	3.5745	3.99592	0.571951
	5000	+	+		7.52352	7.00973	7.87445	6.47568	0.515595	0.577696	0.604021	0.365098
		+	+		12.4208	10.6408	14.2904	10.1013	2.00198	1.89005	2.41409	0.609269
		+	+		8.72643	7.69331	10.1578	7.283	1.77354	1.38111	1.42632	0.611328
	7500	+	+		7.55239	7.18757	7.90728	6.69	0.486727	0.399699	0.555267	0.0620099
		+	+		13.1805	11.627	16.0992	10.1013	2.2228	2.02608	1.8446	0.609269
		+	+		8.37681	5.93922	9.72981	2.15275	3.65153	2.40399	3.60235	0.00899733
		+	+		8.3281	7.54096	8.70522	5.66309	0.959917	1.88656	0.570185	0.44491
		+	+		9.28504	8.34113	10.4695	7.2982	1.51735	1.53429	1.03455	0.589832
		-	-		9.12603	10.7515	7.08998	10.4293	2.60455	3.0257	1.60806	0.334591
TSS_Body*	10000	+	+		10.7791	8.73235	10.8646	6.09915	1.70352	2.21887	2.12421	0.127581
		+	+	ERG	10.6999	10.1634	10.7864	9.49504	0.538635	0.757203	0.233412	0.224961
		-	-		9.28722	10.0392	8.94325	10.4301	0.810203	1.46553	0.835303	0.152057
		-	-		9.76306	10.6556	9.41755	10.965	1.24124	1.07394	0.750234	0.146957
		-	-	E2F1	9.79605	10.4759	9.07127	11.1182	0.904104	1.06248	0.735965	0.202802
		+	+		10.676	10.2046	11.0834	10.2305	0.578089	0.979926	0.212321	0.2011
		-	-		9.62015	10.049	9.21644	10.2287	0.602339	0.696688	0.311993	0.128204
		-	-		9.93394	10.6144	9.81016	11.8278	1.01978	1.05179	0.692813	0.146957
		+	+		10.0075	8.59843	9.80544	5.46554	2.12212	2.27007	1.93501	0.445164
		-	-		9.36774	10.1419	9.2439	10.8819	1.18077	1.20656	1.00797	0.26037
	2500	+	+	ERG	10.6999	10.1133	10.7864	8.7773	0.538635	0.80358	0.233412	0.184505
		+	+		10.1404	8.56475	8.96571	5.6704	1.8065	2.34898	1.57937	0.478758
		-	-		8.7487	9.83685	7.65054	9.38145	1.1797	1.88438	0.538124	0.383418
		+	+		10.593	9.33759	9.65051	6.86266	1.61313	1.87082	1.45364	0.557242
		-	-		9.53484	10.4528	9.39547	10.965	1.25392	1.24912	0.771983	0.146957
		-	-		9.20303	9.92799	8.81259	10.4301	0.818846	1.51128	0.819377	0.152057
		+	+		13.8414	12.7642	13.8296	10.3168	1.61105	1.64102	1.27802	0.45926
		+	+		10.1438	9.281	10.106	6.87744	1.26908	1.85093	0.890483	0.348019
		-	-		9.65685	10.0432	9.596	11.0166	0.573446	0.830047	0.77156	0.0719671
		-	-		9.54611	9.9813	9.21644	10.2287	0.711392	0.790678	0.311993	0.128204
	5000	+	+	NFYB	10.5978	8.59153	10.8646	5.6704	1.77914	2.35014	2.12421	0.478758
		+	+		10.6999	10.1477	10.7864	9.47694	0.538635	0.762169	0.233412	0.250555
		-	-		8.77134	9.86859	7.7265	9.38145	1.1582	1.86422	0.548431	0.383418
		-	-		9.54611	10.0475	9.21644	10.2287	0.711392	0.702271	0.311993	0.128204
		+	+		10.676	10.1961	11.0834	10.2305	0.578089	0.981244	0.212321	0.2011
		-	-		9.28722	9.92799	8.94325	10.4301	0.810203	1.51128	0.835303	0.152057
		+	+		10.8638	10.1908	11.0134	9.206	1.00201	1.46386	0.456104	0.230433
		-	-		9.48039	10.1535	9.07405	10.3541	0.995607	1.49129	0.480264	0.149371
	7500	+	+	NFYB	10.7776	8.634	10.8646	5.6704	1.70621	2.32137	2.12421	0.478758
		+	+	ERG	10.6999	10.1527	10.7864	9.49504	0.538635	0.763049	0.233412	0.224961
		+	+	NFYA	10.0075	8.36403	9.80544	5.46554	2.12212	2.61142	1.93501	0.445164
		-	-		9.54611	10.0472	9.21644	10.2287	0.711392	0.701283	0.311993	0.128204
		+	+		10.676	10.1961	11.0834	10.2305	0.578089	0.981244	0.212321	0.2011
		-	-		9.76306	10.6019	9.41755	10.965	1.24124	1.09852	0.750234	0.146957
		-	-		9.28722	9.94641	8.94325	10.4301	0.810203	1.49473	0.835303	0.152057
		-	-		9.91845	10.5938	9.74822	11.8278	1.03087	1.06366	0.754546	0.146957
		-	-		9.79605	10.4013	9.07127	11.1182	0.904104	1.10085	0.735965	0.202802
		-	-		9.31843	10.0786	9.2439	10.8819	1.23334	1.27942	1.00797	0.26037
		+	+		10.8638	10.1908	11.0134	9.206	1.00201	1.46386	0.456104	0.230433
TSS_Around*: DNA sequence 2.5, 5, 7.5, or 10 kb around transcription start site (TSS) of Pparα.
TSS_Up*: DNA sequence 2.5, 5, 7.5, or 10 kb upstream of Pparα TSS.
TSS_Body*: Pparα gene including introns and exons plus 2.5, 5, 7.5, or 10 kb upstream from Pparα TSS.
Bats*: + and - indicate increased and decreased values, respectively, in four hibernating bats, compared with two non-hibernating bats.
Mammals*: + and - indicate increased and decreased values, respectively, in forty-eight hibernating mammals, compared with sixteen non-hibernating mammals.
Mean ± SD*: predicted binding score.
TFs (P = 0.02)*: transcription factors with mean ± SD calculted from hibernating species significantly higher than that from non-hibernating species at a level of P = 0.02 (two-tailed Student's t test).

## Sheet: Table_S6
Table S6. Affinity scores of PPARα binding to all annotated genes in sixty-four mammalian species.
Species	Class	Total number of annotated genes	Mean
Balaenoptera acutorostrata	Non-hibernating	24047	9.56202
Bos mutus	Non-hibernating	24100	9.3531
Bos taurus	Non-hibernating	30629	9.32963
Bubalus bubalis	Non-hibernating	27792	9.40861
Callithrix jacchus	Non-hibernating	30946	9.10175
Camelus ferus	Non-hibernating	21211	9.45601
Canis familiaris	Non-hibernating	28568	9.65766
Capra hircus	Non-hibernating	24179	9.3706
Cavia porcellus	Non-hibernating	24630	9.361
Ceratotherium simum	Non-hibernating	22122	9.53583
Chinchilla lanigera	Non-hibernating	27750	9.3544
Chrysochloris asiatica	Non-hibernating	32535	8.96632
Condylura cristata	Non-hibernating	19643	9.50164
Dasypus novemcinctus	Non-hibernating	37398	9.11254
Elephantulus edwardii	Non-hibernating	34674	9.00775
Equus caballus	Non-hibernating	25108	9.4876
Felis catus	Non-hibernating	24500	9.45507
Gorilla gorilla	Non-hibernating	31026	9.22447
Heterocephalus glaber	Non-hibernating	30520	9.28306
Leptonychotes weddellii	Non-hibernating	25755	9.13843
Lipotes vexillifer	Non-hibernating	23405	9.45439
Macaca fascicularis	Non-hibernating	35831	9.28722
Microtus ochrogaster	Non-hibernating	24121	9.90311
Mustela putorius furo	Non-hibernating	24774	9.48241
Nomascus leucogenys	Non-hibernating	28975	9.24301
Ochotona princeps	Non-hibernating	20827	9.19173
Octodon degus	Non-hibernating	33780	9.26039
Odobenus rosmarus divergens	Non-hibernating	24947	9.37652
Orcinus orca	Non-hibernating	21338	9.57681
Otolemur garnettii	Non-hibernating	26943	9.22297
Ovis aries	Non-hibernating	23121	9.37165
Pan paniscus	Non-hibernating	29076	9.28531
Pan troglodytes	Non-hibernating	32387	9.20015
Panthera tigris altaica	Non-hibernating	24571	9.43514
Pantholops hodgsonii	Non-hibernating	30259	9.1883
Papio anubis	Non-hibernating	30572	9.25292
Physeter catodon	Non-hibernating	23938	9.51941
Pongo abelii	Non-hibernating	34723	9.05371
Pteropus alecto	Non-hibernating	20816	9.57871
Pteropus vampyrus	Non-hibernating	19109	9.09801
Rattus norvegicus	Non-hibernating	37718	9.82172
Saimiri boliviensis	Non-hibernating	27205	9.25348
Sorex araneus	Non-hibernating	22652	9.39392
Sus scrofa	Non-hibernating	34515	9.88599
Trichechus manatus latirostris	Non-hibernating	21859	9.48713
Tupaia belangeri chinensis	Non-hibernating	35770	9.39492
Tursiops truncatus	Non-hibernating	24738	9.24222
Vicugna pacos	Non-hibernating	21559	9.45655
Cricetulus griseus	Hibernating	26742	9.78952
Echinops telfairi	Hibernating	26822	9.27618
Eptesicus fuscus	Hibernating	22554	9.89461
Erinaceus europaeus	Hibernating	22081	9.18927
Ictidomys tridecemlineatus	Hibernating	24440	9.41789
Jaculus jaculus	Hibernating	24901	9.49075
Mus musculus	Hibernating	44396	9.77893
Mesocricetus auratus	Hibernating	22626	9.78143
Monodelphis domestica	Hibernating	36039	9.76403
Myotis brandtii	Hibernating	25668	9.90908
Myotis davidii	Hibernating	24269	9.83881
Myotis lucifugus	Hibernating	26546	9.82113
Ornithorhynchus anatinus	Hibernating	25743	9.79337
Peromyscus maniculatus bairdii	Hibernating	26425	9.98552
Sarcophilus harrisii	Hibernating	22411	9.6879
Ursus maritimus	Hibernating	17527	9.46973
*Nucleotide sequences of annoteated genes were downloded from NCBI genome database.

## Sheet: Table_S7
Table S7. Phylogenetic comparative methods for determining correlations among traits.
Name_Ta	raw_corb	raw_P valuec	new_cord	95% confident intervalse	Name_Pf	raw_Pvaluec	new_P valueg
Threshold 5 X 10-5	0.280719	0.024648	0.224519	[0.1850872, 0.262693]	Threshold 5 X 10-5	5.17048e-19	0.163
Threshold 1 X 10-5	0.378146	0.00206433	0.212477	[0.1767643, 0.2487114]	Threshold 1 X 10-5	8.19577e-11	0.052
Threshold 5 X 10-6	0.362285	0.00326311	0.11377	[0.07839824, 0.1487169]	Threshold 5 X 10-6	2.70801e-06	0.075
Threshold 1 X 10-6	0.329505	0.00784231	-0.0655644	[-0.1008441,-0.02988839]	Threshold 1 X 10-6	0.513422	0.114
Threshold 5 X 10-7	0.378123	0.00206575	-0.0212856	[-0.06363586,0.01925025]	Threshold 5 X 10-7	0.073358	0.052
Threshold 5 X 10-7	0.410695	0.000749382	0.107944	[0.06936834, 0.1483212]	Threshold 5 X 10-7	0.000606332	0.033
Threshold 1X 10-8	0.325497	0.00867657	0.0357345	[-0.002906976,0.07469852]	Threshold 1X 10-8	0.000145164	0.105
Affinity Score	0.542672	3.61e-06	0.229109	[0.197805, 0.2608868]	Affinity Score	3.09513e-119	0.002
Name_Ta: Threshold settings processed by the threshold model.
raw_corb: Correlation coefficients in the comparison without considering phylogeny.
raw_P valuec: P value generated from the comparison without considering phylogeny.
new_cord: Correlation coefficients from the comparison after considering phylogeny.
The 95% confident intervalse: New correlation coefficient estimated by smean.cl.boot in Harrell’s Hmisc package.
Name_Pf: Threshold settings processed by the phylogenetic ANOVA approach.
new_P valueg: P value generated from the comparison after considering phylogeny.

## Sheet: Table_S8
Table S8. Accession numbers of Pparα sequences of fifty-six mammals.
Classification	Species Name	Common Name	Accession No.
Chiroptera
Yinpterochiroptera
Pteropodidae	Eonycteris spelaea	Lesser Dawn Bat	KJ142748
	Rousettus leschenaultii	Leschenault's Rousette	KJ142753
	Cynopterus sphinx	Greater Short-nosed Fruit Bat	KJ142747
Rhinolophidae	Rhinolophus ferrumequinum	Greater Horseshoe Bat	KJ142752
Hipposideridae	Hipposideros armiger	Great Leaf-nosed Bat	KJ142749
Yangochiroptera
Emballonuridae	Taphozous melanopogon	Black-bearded Tomb Bat	KJ142754
Vespertilionidae	Scotophilus heathii	Greater Asiatic Yellow House Bat	KJ142755
	Ia io	Great Evening Bat	KJ142750
	Eptesicus fuscus	Big Brown Bat	XM_008155414
	Myotis ricketti	Rickett's Big-footed Myotis	KJ142751
	Myotis brandtii	Brandt's Bat	XM_005886013
	Myotis davidii	David's Myotis	XM_006774156
Cetartiodactyla	Bos taurus	Cattle	NM_001034036
	Sus scrofa	Pig	NM_001044526
	Bubalus bubalis	Water buffalo	NM_001034036
	Ovis aries	Sheep
	Orcinus orca	Killer whale	XM_004279591
	Tursiops truncatus	Bottlenosed dolphin	XM_004322234
	Capra hircus	Goat	XM_005681212
Perissodactyla	Equus caballus	Horse	NM_001242553
	Ceratotherium simum simum	Southern white rhinoceros	XM_004437986
Carnivora	Canis familiaris	Dog	NM_001003093
	Felis catus	Cat	XM_003989394
	Ailuropoda melanoleuca	Panda	XM_002922839
	Odobenus rosmarus	Pacific walrus	XM_004415835
	Mustela putorius furo	Domestic ferret	XM_004771101
Lagomorpha	Oryctolagus cuniculus	Rabbit	XM_002723354
	Ochotona princeps		XM_004589421
Rodentia	Mus musculus	House mouse	NM_001113418
	Rattus norvegicus	Norway rat	NM_013196
	Mesocricetus auratus	Golden hamster	NM_001281543
	Cricetulus griseus	Chinese hamster	XM_003513416
	Microtus ochrogaster	Prairie vole	XM_005354396
	Jaculus jaculus	Lesser Egyptian jerboa	XM_004650390
	Dipodomys ordii	Kangaroo rat	Ensembl and ENSDORG00000003547
	Cavia porcellus	Domestic guinea pig	NM_001173004
	Octodon degus	Degu	XM_004642403
	Heterocephalus glaber	Naked mole-rat	XM_004845391
	Ictidomys tridecemlineatus	Thirteen-lined ground squirrel	XM_005335021
Scandentia	Tupaia belangeri	Northern tree shrew	JX444170
Primates	Homo sapiens	Human	NM_001001928
	Pan troglodytes	Chimpanzee	XM_001136470
	Pan paniscus	Pygmy chimpanzee	XM_003812382
	Gorilla gorilla gorilla	Western lowland gorilla	XM_004063652
	Nomascus leucogenys	Northern white-cheeked gibbon	XM_003278565
	Papio anubis	Olive baboon	XM_003905704
	Macaca mulatta	Rhesus monkey	NM_001033029
	Callithrix jacchus	White-tufted-ear marmoset	XM_002743854
	Saimiri boliviensis boliviensis	Bolivian squirrel monkey	XM_003932751
	Otolemur garnettii	Small-eared galago	XM_003783109
Sirenia	Trichechus manatus latirostris	Florida manatee	XM_004380013
Proboscidea	Loxodonta africana	African savanna elephant	XM_003420893
Afrosoricida	Echinops telfairi	Small Madagascar hedgehog	XM_004700220
Dasyuromorpha	Sarcophilus harrisii	Tasmanian devil	XM_003770762
Diprotodontia	Phascolarctos cinereus	Koala	AF463455
Didelphimorphia	Monodelphis domestica	Gray short-tailed opossum	XM_001364184
